# Supplementary material for: Construction and empirical analysis of a quantitative model on the relationship between budget control and financial performance in management accounting—Evidence from Russian enterprises
Source: PLoS One. 2026 Jul 15;21(7):e0337863. doi: 10.1371/journal.pone.0337863 (PMC13372177; doi:10.1371/journal.pone.0337863)
Supplement: S1 File — Appendix B provides detailed information on variable coding and the reproducible analytical procedures. Appendix C presents the survey instrument titled “Questionnaire on Corporate Budget Control and Financial Performance.” (ZIP) [file pone.0337863.s001.zip]

Archive with 4 entries (3 files):
- the supplementary material/
- the supplementary material/Appendix A.xlsx
- the supplementary material/Appendix B.docx
- the supplementary material/Appendix C.docx
