# Supplementary material for: Construction and empirical analysis of a quantitative model on the relationship between budget control and financial performance in management accounting—Evidence from Russian enterprises
Source: PLoS One. 2026 Jul 15;21(7):e0337863. doi: 10.1371/journal.pone.0337863 (PMC13372177; doi:10.1371/journal.pone.0337863)
Supplement: S1 File — Appendix B provides detailed information on variable coding and the reproducible analytical procedures. Appendix C presents the survey instrument titled “Questionnaire on Corporate Budget Control and Financial Performance.” (ZIP) [file pone.0337863.s001.zip › the supplementary material/Appendix A.xlsx]

## Sheet: Matching_Workflow
Matching Workflow and Sample Attrition
Step	Procedure	Rule / Criterion	Input Count	Excluded	Output Count
1	RFSD screening	Firms retained if 2011–2023 records were continuous, core statements were complete, and key financial indicators had minimal missing values.	1286		1286
2	Targeted questionnaire distribution	Survey sent to mid- to senior-level managers of RFSD-screened firms, including CFOs, budget managers, and department heads.	500		500
3	Questionnaire validity screening	Remove incomplete or invalid returns; retain only valid questionnaires.	500	23	477
4	Firm-level record linkage	Match questionnaire responses to RFSD records using firm name, registration number, and industry information.	477		477
5	Consistency and matching quality check	Remove questionnaires with failed linkage, ambiguous identifiers, or inconsistencies in key identifiers / core financial fields.	477	39	438
6	Final regression sample	Matched and cleaned firm-level dataset used in the empirical analysis.	438		438
Notes
• The final matched sample used in regression analyses contained 438 firms.
• The difference between 477 valid questionnaires and 438 matched firms reflects exclusions due to failed linkage or identifier/data inconsistencies during the matching validation stage.
• The matching procedure was sequentially verified by firm name, registration number, and industry classification to reduce mismatching risk.

## Sheet: Variable_Dictionary
Variable Dictionary
Variable Group	Variable / Item	Source	Type	Scale / Unit	Operational Definition	Notes
Independent	Budget formulation rationality	Questionnaire	Likert item	1–5	Extent to which budgets are prepared using historical data, market forecasts, and strategic objectives.	Core measure
Independent	Budget execution strictness	Questionnaire	Likert item	1–5	Extent to which actual spending adheres to the planned budget during implementation.	Core measure
Independent	Budget feedback timeliness	Questionnaire	Likert item	1–5	Extent to which corrective feedback and adjustment mechanisms operate in a timely manner.	Core measure
Dependent	Financial performance (perceptual items)	Questionnaire	Likert items	1–5	Managers' perceived evaluation of profitability and market value performance.	Descriptive section
Dependent	ROA	RFSD	Continuous	Ratio	Return on assets drawn from firm-level financial records.	Regression variable
Dependent	ROE	RFSD	Continuous	Ratio	Return on equity drawn from firm-level financial records.	Regression variable
Dependent	Tobin's Q	RFSD	Continuous	Ratio	Market-related performance indicator used in the empirical analysis.	Regression variable
Mediator	Resource allocation efficiency	Questionnaire + RFSD	Composite	Index	Captures efficiency in allocating financial, material, and human resources.	Measured using survey items plus turnover-related indicators
Mediator	Internal management process optimization	Questionnaire	Composite	Index	Captures process standardization, information transparency, and execution efficiency.	Mediator
Moderator	Firm size	RFSD / basic information	Categorical or continuous	Employees / assets	Firm size measured by total assets or number of employees.	Moderator
Moderator	Environmental uncertainty	Questionnaire	Composite	1–5	Perceived market volatility, policy change pressure, and competitive intensity.	Moderator
Moderator	Governance structure	Questionnaire + RFSD	Composite	Index	Governance quality measured using board size and independent director proportion.	Moderator
Controls	Firm age	Basic information / RFSD	Categorical	Years	Years since establishment.	Control
Controls	Industry category	Basic information	Categorical	Code	Manufacturing, Services, Technology/Information, Other.	Control
Controls	Ownership type	Basic information	Categorical	Code	State-owned, Private, Foreign/Joint Venture.	Control
Controls	Year dummies	RFSD	Dummy	0/1	Year fixed effects included to improve robustness.	Control

## Sheet: Survey_477_Synthetic
	Respondent_ID	Ownership	Industry	Firm_Age	Firm_Size	Annual_Revenue
	1	State-owned	Tech/IT	>20 years	100–499	<50M			Respondent_ID	Q1	Q2	Q3	Q4	Q5	Q6	Q7	Q8	Q9	Q10	Q11	Q12	Q13	Q14	Q15	Q16	Q17	Q18	Q19	Q20	Q21	Q22	Q23
	2	State-owned	Manufacturing	>20 years	100–499	50M–200M			1	3	3	5	2	3	4	4	4	5	4	2	3	4	3	5	4	3	4	3	5	2	5	4
	3	Private	Manufacturing	11–20 years	<100	200M–1B			2	4	3	3	1	5	4	3	5	3	4	3	5	4	4	5	4	4	4	5	2	2	4	4
	4	Foreign/Joint	Manufacturing	11–20 years	<100	50M–200M			3	4	4	3	4	4	2	4	4	3	3	1	5	5	4	2	3	4	4	4	2	1	3	4
	5	Foreign/Joint	Tech/IT	6–10 years	>=1000	<50M			4	3	3	4	5	3	4	4	4	3	2	3	5	2	3	3	4	3	3	3	1	4	3	5
	6	Private	Manufacturing	11–20 years	<100	50M–200M			5	5	4	5	4	4	3	2	3	4	4	2	4	2	4	4	4	3	5	4	1	4	3	2
	7	State-owned	Other	6–10 years	100–499	50M–200M			6	3	4	5	4	3	3	3	3	3	3	4	4	2	5	4	1	4	3	3	2	5	3	5
	8	Private	Manufacturing	6–10 years	500–999	50M–200M			7	3	3	2	1	3	5	4	3	5	3	3	3	3	5	3	5	1	4	4	3	3	5	2
	9	Private	Manufacturing	>20 years	<100	50M–200M			8	3	4	3	2	3	5	4	3	1	4	4	4	4	3	4	4	2	2	1	4	3	2	5
	10	Private	Other	11–20 years	100–499	200M–1B			9	5	5	5	4	4	5	3	4	4	3	3	3	2	4	4	3	4	4	4	2	3	5	5
	11	Foreign/Joint	Manufacturing	11–20 years	100–499	>1B			10	3	5	4	3	3	5	5	3	4	4	5	3	2	5	4	2	3	3	3	3	3	4	5
	12	State-owned	Tech/IT	11–20 years	<100	200M–1B			11	2	5	2	2	3	5	4	3	4	3	4	4	3	3	3	5	2	3	5	1	3	2	4
	13	State-owned	Other	11–20 years	<100	<50M			12	4	5	5	4	3	2	3	3	4	4	3	3	4	2	4	4	5	3	3	5	1	4	5
	14	Private	Service	6–10 years	100–499	<50M			13	5	5	5	4	5	4	5	4	4	3	4	2	5	2	3	2	4	3	2	4	4	5	2
	15	Foreign/Joint	Tech/IT	11–20 years	500–999	<50M			14	4	2	4	3	4	4	5	4	3	3	4	5	3	4	1	3	4	3	2	2	5	2	3
	16	Private	Manufacturing	6–10 years	500–999	50M–200M			15	2	4	3	4	5	4	2	4	4	3	3	4	4	4	4	4	4	2	1	2	4	4	3
	17	Private	Other	>20 years	100–499	200M–1B			16	3	4	4	3	5	4	1	4	1	3	4	4	3	2	2	4	4	5	2	2	2	4	5
	18	Private	Service	<5 years	>=1000	50M–200M			17	3	4	3	2	5	4	4	3	4	2	4	2	5	2	3	5	3	4	5	2	2	2	5
	19	Foreign/Joint	Other	6–10 years	100–499	50M–200M			18	3	2	2	4	4	2	3	3	3	5	5	3	4	3	3	3	3	3	3	4	2	2	5
	20	Private	Manufacturing	11–20 years	100–499	<50M			19	3	3	5	4	4	3	4	5	3	5	4	4	4	5	2	5	5	4	3	1	4	5	3
	21	Private	Other	11–20 years	100–499	50M–200M			20	4	4	1	4	4	2	1	3	3	4	2	4	5	3	4	1	5	5	4	4	3	2	3
	22	State-owned	Other	<5 years	500–999	<50M			21	5	3	3	4	3	2	3	4	5	5	4	4	1	4	3	3	3	3	3	3	2	5	4
	23	Private	Manufacturing	11–20 years	100–499	50M–200M			22	3	4	4	4	5	3	3	4	4	5	1	3	4	4	3	3	4	5	3	2	3	3	5
	24	State-owned	Service	11–20 years	>=1000	<50M			23	3	4	3	4	2	4	5	5	4	4	5	1	4	4	1	2	4	4	2	4	3	1	3
	25	Private	Manufacturing	>20 years	100–499	50M–200M			24	4	4	3	4	3	3	3	5	5	1	2	4	3	4	3	4	3	1	3	5	5	2	2
	26	Private	Other	11–20 years	<100	200M–1B			25	2	4	5	5	5	3	3	4	3	5	4	5	4	4	3	4	3	2	4	3	4	3	3
	27	Private	Service	11–20 years	100–499	<50M			26	2	3	4	2	1	3	4	2	5	4	4	3	3	4	4	3	4	4	5	3	4	5	3
	28	Private	Manufacturing	>20 years	>=1000	50M–200M			27	5	4	5	4	4	5	1	4	3	2	4	5	1	4	4	5	3	3	2	2	2	4	4
	29	Private	Manufacturing	>20 years	<100	>1B			28	4	4	4	2	4	3	1	5	3	2	3	5	3	4	1	4	4	2	3	3	3	3	4
	30	Foreign/Joint	Manufacturing	11–20 years	<100	50M–200M			29	5	4	3	5	2	4	5	2	2	4	4	5	4	4	4	5	4	2	4	4	3	4	3
	31	State-owned	Tech/IT	<5 years	>=1000	<50M			30	4	5	3	5	1	5	5	3	4	5	5	2	5	4	3	5	4	5	3	4	5	3	2
	32	State-owned	Manufacturing	<5 years	<100	50M–200M			31	4	2	4	3	4	4	3	4	4	3	4	3	3	2	5	5	3	4	5	5	2	4	4
	33	State-owned	Manufacturing	11–20 years	>=1000	>1B			32	5	4	4	5	4	5	3	5	4	2	4	5	2	3	2	4	4	4	3	3	1	2	3
	34	State-owned	Tech/IT	11–20 years	>=1000	50M–200M			33	3	4	5	3	5	3	4	3	5	5	3	3	5	3	1	5	4	5	5	4	3	4	4
	35	Private	Tech/IT	<5 years	>=1000	>1B			34	3	4	5	4	4	2	5	4	4	3	3	2	3	3	5	3	3	4	1	4	1	3	5
	36	Foreign/Joint	Tech/IT	6–10 years	500–999	200M–1B			35	5	1	4	5	5	3	3	5	3	4	3	4	3	5	4	5	5	4	3	4	1	4	4
	37	Private	Service	11–20 years	>=1000	200M–1B			36	4	5	4	4	2	3	3	4	4	4	1	2	2	3	4	5	3	3	4	3	2	2	5
	38	State-owned	Service	6–10 years	>=1000	<50M			37	3	3	5	5	4	4	5	3	4	5	3	4	2	3	3	2	4	4	2	5	4	3	4
	39	Private	Service	11–20 years	100–499	50M–200M			38	2	2	4	5	3	3	4	4	5	5	2	4	3	5	3	4	5	2	3	3	3	2	4
	40	Foreign/Joint	Manufacturing	11–20 years	<100	50M–200M			39	3	4	3	3	5	5	5	4	3	2	4	5	4	4	2	2	3	5	4	5	5	1	5
	41	State-owned	Service	>20 years	>=1000	50M–200M			40	2	4	2	1	5	3	4	4	4	3	3	3	5	3	3	4	2	1	3	1	2	3	4
	42	Private	Tech/IT	>20 years	500–999	50M–200M			41	3	4	4	3	4	4	4	4	4	3	2	3	5	3	4	3	3	5	2	4	5	4	4
	43	Private	Manufacturing	>20 years	100–499	200M–1B			42	5	4	3	4	4	5	5	5	5	2	5	3	2	3	4	2	4	4	2	2	1	4	2
	44	Foreign/Joint	Service	>20 years	100–499	200M–1B			43	5	4	5	2	4	3	2	3	2	2	4	4	2	3	4	3	4	3	4	3	1	3	2
	45	Private	Tech/IT	6–10 years	>=1000	<50M			44	3	5	2	4	4	3	5	3	2	3	5	3	4	5	4	5	5	5	2	2	4	5	4
	46	Private	Tech/IT	11–20 years	500–999	50M–200M			45	4	3	2	5	5	2	5	3	4	2	3	4	3	5	3	5	2	2	2	4	3	5	2
	47	Private	Manufacturing	>20 years	<100	200M–1B			46	3	2	1	3	2	2	4	3	4	4	1	3	4	4	2	2	2	5	2	2	2	3	4
	48	State-owned	Tech/IT	11–20 years	100–499	<50M			47	3	3	3	5	5	4	3	5	4	4	4	4	1	3	4	4	5	4	2	3	1	3	2
	49	Private	Service	<5 years	>=1000	<50M			48	4	4	5	4	1	3	4	4	5	1	3	4	4	4	4	4	4	4	3	3	3	4	4
	50	State-owned	Manufacturing	>20 years	100–499	50M–200M			49	4	5	5	3	4	5	5	4	5	4	4	4	4	1	4	4	3	1	4	4	3	5	5
	51	Private	Manufacturing	11–20 years	100–499	50M–200M			50	3	5	3	3	4	4	4	2	4	3	4	4	4	2	5	4	3	4	2	2	1	4	3
	52	State-owned	Tech/IT	<5 years	500–999	50M–200M			51	3	3	2	4	3	2	2	4	4	4	4	5	4	2	3	3	2	3	3	3	3	4	4
	53	Foreign/Joint	Manufacturing	<5 years	100–499	50M–200M			52	2	5	4	5	4	2	3	3	5	2	3	4	5	5	2	2	1	3	4	3	2	4	4
	54	Private	Tech/IT	<5 years	100–499	<50M			53	3	4	4	4	3	4	4	3	2	2	3	4	4	4	2	3	5	4	3	5	5	3	4
	55	State-owned	Other	>20 years	100–499	50M–200M			54	2	4	5	5	4	2	4	3	5	3	3	4	2	5	2	3	4	4	1	2	5	4	4
	56	Foreign/Joint	Manufacturing	11–20 years	<100	50M–200M			55	1	4	3	5	4	5	3	2	3	4	5	4	5	5	1	3	5	4	4	3	1	2	1
	57	Private	Manufacturing	11–20 years	>=1000	50M–200M			56	3	5	5	5	2	1	2	4	2	4	1	1	3	4	4	3	3	4	4	4	2	3	4
	58	Private	Manufacturing	11–20 years	>=1000	50M–200M			57	4	4	5	3	3	4	2	3	1	3	4	5	5	5	5	4	2	4	4	4	3	4	5
	59	Foreign/Joint	Service	6–10 years	<100	50M–200M			58	3	1	3	3	4	4	3	4	5	5	2	4	5	4	5	4	2	2	5	5	5	3	3
	60	Private	Service	6–10 years	100–499	200M–1B			59	4	4	5	1	3	3	4	1	2	4	5	1	3	3	3	2	5	5	4	4	3	4	2
	61	Foreign/Joint	Other	6–10 years	100–499	>1B			60	1	2	5	5	2	5	3	3	5	3	4	4	3	4	4	4	3	5	4	4	3	3	1
	62	Private	Manufacturing	6–10 years	500–999	<50M			61	1	4	3	5	5	3	4	5	1	4	3	3	4	3	3	4	5	5	4	5	3	2	5
	63	State-owned	Other	11–20 years	100–499	200M–1B			62	3	5	4	2	3	5	3	2	2	4	3	4	4	5	5	3	5	3	4	4	4	4	2
	64	Private	Manufacturing	6–10 years	<100	50M–200M			63	4	3	3	3	4	4	3	4	3	2	3	5	2	3	4	2	1	5	4	3	2	3	1
	65	Private	Tech/IT	6–10 years	<100	50M–200M			64	4	3	5	4	4	4	4	3	4	3	3	4	4	3	3	4	5	4	3	4	2	2	5
	66	State-owned	Tech/IT	6–10 years	500–999	200M–1B			65	4	1	3	1	4	4	1	4	3	1	5	4	3	3	5	4	5	4	4	3	4	3	5
	67	Private	Manufacturing	>20 years	>=1000	>1B			66	5	1	5	3	4	5	4	5	5	1	4	3	4	4	5	4	5	5	4	2	5	3	5
	68	Foreign/Joint	Other	>20 years	100–499	50M–200M			67	4	2	5	4	2	1	5	4	4	3	2	4	2	3	4	2	3	5	5	4	4	4	3
	69	Private	Service	11–20 years	500–999	>1B			68	4	4	3	2	3	3	2	3	5	3	4	4	5	4	5	3	3	2	2	2	5	4	3
	70	State-owned	Service	<5 years	500–999	50M–200M			69	3	4	1	1	4	4	4	3	4	4	3	3	3	4	3	3	4	4	3	4	3	3	2
	71	Foreign/Joint	Manufacturing	6–10 years	500–999	<50M			70	5	4	5	4	1	1	5	3	4	4	5	1	5	1	5	3	3	4	3	3	1	5	3
	72	Private	Other	>20 years	500–999	50M–200M			71	4	4	4	5	5	5	1	3	5	4	2	4	3	4	4	2	3	4	4	4	2	1	4
	73	Foreign/Joint	Tech/IT	11–20 years	<100	50M–200M			72	3	4	4	5	3	4	4	4	3	3	4	4	4	3	4	4	4	5	3	3	4	3	5
	74	Foreign/Joint	Manufacturing	>20 years	100–499	200M–1B			73	3	5	2	3	5	3	3	2	4	2	1	3	4	3	3	4	5	5	3	4	1	4	4
	75	State-owned	Manufacturing	>20 years	100–499	50M–200M			74	1	2	5	3	4	3	2	3	3	5	5	3	5	3	4	5	3	4	2	2	4	2	2
	76	Private	Other	11–20 years	500–999	50M–200M			75	1	5	3	4	5	4	1	5	3	4	2	3	1	4	2	4	3	3	3	3	3	4	4
	77	Private	Manufacturing	>20 years	500–999	>1B			76	5	4	5	3	3	3	1	5	5	5	4	3	5	3	3	2	3	4	5	4	3	4	5
	78	State-owned	Manufacturing	6–10 years	100–499	200M–1B			77	5	5	4	1	4	3	4	3	4	4	3	2	5	2	2	4	5	4	3	2	2	4	1
	79	Private	Manufacturing	11–20 years	500–999	50M–200M			78	4	4	5	4	5	5	3	3	5	4	4	3	2	3	3	3	4	3	4	3	3	5	1
	80	Foreign/Joint	Service	6–10 years	500–999	<50M			79	3	4	3	4	5	4	4	2	5	3	5	3	2	4	5	5	4	4	4	1	5	2	4
	81	Foreign/Joint	Manufacturing	<5 years	<100	<50M			80	4	3	5	3	4	3	4	4	4	4	1	3	5	3	3	4	3	4	2	4	3	5	5
	82	Private	Manufacturing	>20 years	100–499	>1B			81	4	5	1	4	2	4	2	5	2	2	3	3	3	5	4	3	5	3	4	4	4	5	3
	83	Private	Other	11–20 years	500–999	200M–1B			82	2	3	4	4	4	2	4	5	5	3	5	5	3	4	4	4	3	4	1	4	3	4	4
	84	State-owned	Service	6–10 years	500–999	<50M			83	2	3	2	3	4	4	3	4	3	2	3	2	1	5	5	5	4	5	4	4	2	2	3
	85	State-owned	Manufacturing	6–10 years	100–499	200M–1B			84	4	2	5	3	3	3	3	4	5	5	4	5	3	3	2	3	5	2	3	4	2	3	5
	86	State-owned	Tech/IT	>20 years	100–499	<50M			85	2	2	4	5	4	5	4	5	4	4	4	2	3	5	1	5	4	5	1	3	2	3	3
	87	Private	Manufacturing	11–20 years	500–999	50M–200M			86	3	1	4	3	3	3	2	3	5	4	4	3	4	5	2	5	5	4	4	1	3	4	5
	88	Private	Manufacturing	11–20 years	100–499	50M–200M			87	3	4	3	2	4	4	5	1	1	4	4	3	4	4	5	5	2	4	3	4	5	3	4
	89	Private	Service	<5 years	100–499	50M–200M			88	5	5	4	5	3	5	2	4	4	3	2	3	3	3	3	4	1	2	2	3	3	3	5
	90	Private	Manufacturing	>20 years	100–499	200M–1B			89	3	3	3	3	4	4	1	4	5	3	5	3	3	3	2	4	4	2	1	1	3	5	3
	91	Private	Manufacturing	11–20 years	500–999	>1B			90	5	2	4	4	5	2	3	4	5	3	4	4	3	4	3	5	4	3	5	2	4	2	1
	92	Private	Service	<5 years	500–999	50M–200M			91	3	2	4	3	4	3	4	5	1	3	5	4	4	5	4	3	3	5	5	4	4	3	2
	93	State-owned	Service	>20 years	500–999	<50M			92	5	4	4	2	2	3	3	3	4	4	3	4	5	3	2	5	3	4	5	4	3	4	3
	94	Foreign/Joint	Manufacturing	<5 years	100–499	50M–200M			93	4	3	4	1	3	4	4	3	3	4	1	3	4	4	4	4	4	4	4	4	4	5	5
	95	Foreign/Joint	Manufacturing	11–20 years	500–999	50M–200M			94	3	5	1	3	3	4	2	4	4	4	4	3	4	5	4	3	5	4	2	4	2	1	4
	96	Private	Service	6–10 years	100–499	200M–1B			95	4	4	2	5	5	4	5	2	3	3	3	3	3	4	4	2	4	4	1	5	5	3	4
	97	State-owned	Manufacturing	6–10 years	>=1000	50M–200M			96	3	3	5	2	4	3	4	1	5	4	1	2	4	2	2	1	4	1	2	3	2	2	5
	98	Private	Service	6–10 years	>=1000	200M–1B			97	3	3	5	4	5	2	5	1	4	1	4	4	5	5	3	1	3	5	4	3	4	4	3
	99	Private	Manufacturing	6–10 years	>=1000	50M–200M			98	3	2	3	3	3	2	5	5	5	3	4	1	5	5	3	3	4	3	4	3	2	3	4
	100	Private	Service	6–10 years	100–499	200M–1B			99	5	3	4	1	5	4	5	4	5	1	2	5	2	4	4	4	4	2	4	1	3	3	4
	101	Foreign/Joint	Tech/IT	<5 years	>=1000	>1B			100	4	3	4	2	2	4	5	3	4	4	2	3	1	3	3	1	3	5	5	4	5	5	2
	102	State-owned	Service	11–20 years	100–499	200M–1B			101	2	5	3	3	3	5	2	1	4	4	2	4	3	4	3	5	4	2	3	2	2	2	4
	103	Foreign/Joint	Other	<5 years	>=1000	50M–200M			102	4	5	4	3	4	4	4	4	5	5	4	3	3	2	3	4	3	4	4	3	5	2	2
	104	Private	Other	11–20 years	100–499	200M–1B			103	2	3	5	3	3	4	3	4	3	5	4	2	5	5	3	4	5	4	3	5	3	4	3
	105	Private	Manufacturing	6–10 years	>=1000	>1B			104	5	4	5	2	5	4	5	4	3	4	4	3	5	5	5	3	5	4	3	3	5	3	4
	106	Private	Tech/IT	<5 years	<100	50M–200M			105	4	5	3	4	5	2	3	3	2	5	3	5	2	3	3	1	5	5	3	5	2	3	4
	107	State-owned	Other	<5 years	>=1000	<50M			106	5	5	2	2	3	4	2	5	4	3	3	4	4	4	2	5	3	2	3	5	4	4	2
	108	State-owned	Other	<5 years	500–999	50M–200M			107	4	5	4	5	2	5	5	4	4	3	3	5	3	2	4	3	3	3	3	4	3	4	4
	109	State-owned	Other	>20 years	<100	50M–200M			108	2	5	4	4	5	1	3	3	1	1	4	4	4	4	3	2	3	4	5	4	4	4	5
	110	Private	Tech/IT	<5 years	>=1000	50M–200M			109	4	2	4	4	3	4	2	5	3	1	1	4	5	4	5	4	3	4	2	4	3	2	4
	111	State-owned	Service	6–10 years	100–499	50M–200M			110	5	5	4	4	2	3	3	4	4	5	3	3	3	4	3	5	2	2	5	3	5	5	3
	112	State-owned	Service	11–20 years	>=1000	<50M			111	4	1	4	4	4	4	4	3	4	3	5	4	3	4	5	4	4	4	5	5	3	2	4
	113	Foreign/Joint	Manufacturing	6–10 years	<100	>1B			112	4	3	3	5	5	2	5	2	3	3	3	4	4	3	4	4	5	3	4	4	3	3	3
	114	Private	Service	11–20 years	500–999	<50M			113	4	4	4	3	4	5	4	4	4	2	3	5	3	2	5	5	5	4	4	3	3	4	4
	115	Private	Other	11–20 years	100–499	200M–1B			114	5	4	4	3	1	2	5	4	4	2	3	1	5	5	4	4	5	5	5	4	2	3	5
	116	Private	Other	11–20 years	<100	200M–1B			115	2	5	4	4	4	4	3	3	3	2	2	5	4	2	4	4	3	4	5	3	3	4	5
	117	Private	Service	6–10 years	<100	50M–200M			116	4	5	4	5	4	3	4	2	5	5	4	2	5	4	4	2	5	3	1	4	3	2	4
	118	Private	Manufacturing	11–20 years	<100	50M–200M			117	3	5	3	4	4	5	4	4	4	3	4	3	4	1	3	3	3	4	5	3	3	4	5
	119	Foreign/Joint	Service	<5 years	>=1000	200M–1B			118	2	2	4	5	4	3	2	5	5	1	2	4	4	4	5	5	5	2	4	3	4	2	2
	120	Private	Tech/IT	11–20 years	100–499	200M–1B			119	5	4	4	3	4	3	2	2	3	3	4	3	3	3	5	4	3	3	4	5	3	5	5
	121	Foreign/Joint	Service	11–20 years	100–499	200M–1B			120	4	4	5	5	2	5	1	5	3	3	5	3	3	2	2	3	2	5	5	4	4	3	4
	122	State-owned	Manufacturing	<5 years	<100	200M–1B			121	4	4	2	3	3	3	2	4	2	5	4	5	3	3	5	3	5	5	3	4	4	3	4
	123	Private	Manufacturing	11–20 years	500–999	<50M			122	4	5	2	3	4	5	5	4	3	4	4	3	2	5	3	3	5	2	1	3	4	4	2
	124	Foreign/Joint	Tech/IT	11–20 years	500–999	50M–200M			123	4	3	3	5	4	2	5	1	3	2	3	3	2	1	3	2	5	1	4	5	2	3	4
	125	Private	Manufacturing	>20 years	<100	>1B			124	3	2	2	3	3	4	4	4	4	4	4	3	4	4	5	5	4	3	5	3	4	3	5
	126	Private	Service	<5 years	100–499	50M–200M			125	4	4	5	3	5	5	4	3	4	3	3	1	3	2	3	4	3	5	1	3	2	2	4
	127	State-owned	Manufacturing	6–10 years	100–499	200M–1B			126	5	4	3	5	5	3	4	5	5	3	4	4	5	3	5	2	4	4	5	5	1	3	3
	128	State-owned	Manufacturing	6–10 years	500–999	200M–1B			127	4	4	4	4	1	4	4	4	3	3	4	1	3	3	2	2	3	3	4	2	5	5	5
	129	Private	Tech/IT	6–10 years	>=1000	<50M			128	2	2	5	3	3	1	3	2	4	3	5	2	5	3	4	3	3	4	3	2	1	2	3
	130	Private	Service	11–20 years	500–999	200M–1B			129	5	5	5	5	1	3	5	5	2	3	3	3	4	2	5	5	5	5	4	3	3	4	4
	131	Private	Manufacturing	>20 years	100–499	200M–1B			130	4	4	5	4	4	5	5	5	4	4	3	4	2	1	3	5	4	3	4	3	4	4	3
	132	Private	Service	11–20 years	100–499	200M–1B			131	4	5	4	5	3	5	4	2	3	3	3	4	4	5	5	3	4	5	3	4	3	4	4
	133	State-owned	Manufacturing	6–10 years	100–499	50M–200M			132	4	5	3	5	3	3	3	4	3	5	4	1	3	4	5	5	5	4	3	4	1	5	2
	134	Private	Manufacturing	11–20 years	>=1000	<50M			133	3	3	4	5	4	1	2	3	4	5	4	5	4	4	5	4	4	4	4	3	4	3	4
	135	State-owned	Other	<5 years	100–499	<50M			134	5	5	4	5	5	5	3	5	2	4	4	2	5	3	3	4	3	1	2	3	4	4	5
	136	Foreign/Joint	Manufacturing	>20 years	100–499	<50M			135	2	4	4	4	5	4	5	4	4	3	3	4	4	2	4	3	3	4	3	5	4	5	3
	137	State-owned	Manufacturing	6–10 years	<100	200M–1B			136	4	4	2	4	2	1	2	3	3	3	4	5	1	5	5	5	3	5	4	4	4	4	4
	138	State-owned	Other	<5 years	500–999	200M–1B			137	3	2	3	5	5	2	3	4	4	5	2	3	4	4	5	4	4	5	2	5	5	4	1
	139	Private	Service	11–20 years	100–499	<50M			138	5	4	1	3	3	5	4	4	4	3	1	5	4	4	5	2	5	4	4	5	2	4	4
	140	Private	Manufacturing	11–20 years	500–999	200M–1B			139	4	5	3	3	5	1	3	4	3	5	4	5	4	4	4	5	5	4	1	4	2	4	4
	141	Foreign/Joint	Manufacturing	6–10 years	100–499	200M–1B			140	4	4	4	5	5	5	4	1	4	4	4	5	2	1	4	3	4	4	4	5	5	3	4
	142	State-owned	Tech/IT	6–10 years	>=1000	200M–1B			141	5	4	5	4	4	4	5	5	2	1	1	4	5	4	4	5	4	5	4	3	2	3	4
	143	Foreign/Joint	Tech/IT	11–20 years	100–499	50M–200M			142	2	4	2	4	1	4	3	5	3	1	5	5	3	1	3	4	3	4	4	5	5	3	5
	144	State-owned	Manufacturing	11–20 years	<100	<50M			143	4	4	4	3	2	3	3	4	5	3	2	4	2	2	1	3	4	3	5	3	2	5	4
	145	Foreign/Joint	Other	<5 years	>=1000	50M–200M			144	5	4	4	3	4	3	3	5	4	2	3	4	3	4	4	5	3	1	4	2	5	2	3
	146	State-owned	Service	11–20 years	<100	>1B			145	3	5	2	1	4	4	3	3	5	3	2	4	4	4	4	3	3	3	5	4	2	3	4
	147	Private	Manufacturing	11–20 years	100–499	>1B			146	5	4	2	4	3	2	4	4	4	3	2	5	2	5	2	3	2	4	3	3	5	4	3
	148	Private	Manufacturing	11–20 years	>=1000	50M–200M			147	5	5	3	3	5	3	5	4	4	3	3	4	5	2	4	1	4	3	3	4	4	5	2
	149	Foreign/Joint	Service	<5 years	>=1000	>1B			148	1	4	4	3	5	1	3	4	5	3	4	4	5	5	4	3	3	4	5	4	3	2	3
	150	State-owned	Manufacturing	11–20 years	100–499	50M–200M			149	3	3	4	4	4	5	4	5	3	2	1	1	4	1	5	4	4	2	4	3	4	5	4
	151	Private	Service	6–10 years	500–999	<50M			150	3	4	4	3	2	3	4	4	3	3	2	5	4	4	4	5	2	3	5	4	4	5	5
	152	Private	Tech/IT	11–20 years	<100	50M–200M			151	4	3	1	4	2	5	4	3	2	4	2	3	5	5	3	3	5	3	4	2	5	5	5
	153	Private	Service	>20 years	100–499	200M–1B			152	4	4	4	5	3	3	4	4	3	4	4	3	4	3	3	5	5	3	5	2	4	5	5
	154	Foreign/Joint	Manufacturing	6–10 years	500–999	50M–200M			153	4	3	4	3	3	4	3	3	3	5	4	4	5	4	3	1	5	4	2	4	4	3	5
	155	Foreign/Joint	Manufacturing	6–10 years	100–499	50M–200M			154	4	3	3	4	5	2	4	4	2	4	4	2	5	3	5	1	3	5	3	2	5	3	4
	156	Foreign/Joint	Manufacturing	11–20 years	500–999	<50M			155	3	5	5	2	3	2	2	5	3	5	1	4	5	4	4	4	4	4	1	5	4	3	4
	157	Foreign/Joint	Service	6–10 years	<100	<50M			156	3	4	1	5	5	3	4	2	4	5	3	1	4	5	3	4	4	4	2	5	2	3	4
	158	Private	Tech/IT	6–10 years	<100	200M–1B			157	4	2	5	3	5	3	2	4	4	3	2	5	2	4	4	4	4	5	3	4	4	5	2
	159	Private	Tech/IT	6–10 years	<100	50M–200M			158	4	3	5	1	5	4	4	3	4	5	3	3	5	5	4	4	4	5	5	2	1	5	4
	160	Foreign/Joint	Manufacturing	11–20 years	100–499	<50M			159	5	5	4	4	5	2	4	5	3	4	4	4	3	2	4	2	3	2	3	4	4	1	3
	161	Private	Service	11–20 years	100–499	200M–1B			160	4	3	4	2	4	2	3	5	5	2	3	5	2	3	4	3	4	1	2	4	2	1	5
	162	Private	Tech/IT	11–20 years	<100	>1B			161	5	3	3	4	3	3	4	4	4	5	4	4	2	4	3	4	5	5	5	5	3	3	4
	163	Foreign/Joint	Service	<5 years	100–499	200M–1B			162	1	3	5	3	4	4	4	3	4	1	3	3	2	1	4	3	4	4	2	5	3	5	3
	164	Foreign/Joint	Service	11–20 years	500–999	<50M			163	2	5	4	2	4	4	5	4	4	3	3	4	4	2	3	3	3	2	5	4	1	2	4
	165	Foreign/Joint	Manufacturing	6–10 years	500–999	<50M			164	2	5	4	4	4	3	5	4	5	4	2	3	2	3	1	1	1	4	4	5	4	2	3
	166	Private	Service	11–20 years	500–999	<50M			165	4	5	3	5	4	4	5	5	4	3	1	5	3	5	2	4	4	4	3	5	2	4	5
	167	Foreign/Joint	Service	6–10 years	<100	>1B			166	2	4	3	5	4	3	3	4	4	5	3	4	4	3	2	3	5	2	2	4	5	4	1
	168	Private	Manufacturing	>20 years	500–999	50M–200M			167	3	3	2	3	4	2	5	3	1	3	3	2	4	1	5	5	4	3	4	4	3	4	4
	169	Private	Manufacturing	>20 years	100–499	>1B			168	5	3	4	5	4	3	5	3	4	3	3	4	5	3	3	4	3	4	3	5	3	1	4
	170	Private	Service	>20 years	100–499	>1B			169	4	3	3	4	4	4	4	2	3	2	3	5	4	3	1	4	5	5	2	5	2	4	5
	171	Private	Tech/IT	<5 years	500–999	50M–200M			170	4	4	4	3	5	3	2	2	5	4	3	3	5	2	5	4	5	3	3	3	3	4	5
	172	Private	Service	>20 years	>=1000	200M–1B			171	5	4	3	3	5	5	5	4	4	4	3	4	3	2	5	3	3	5	3	1	1	1	2
	173	Private	Manufacturing	11–20 years	<100	50M–200M			172	2	5	4	3	3	4	4	2	5	3	1	5	5	3	3	5	5	5	2	3	3	5	2
	174	Private	Tech/IT	11–20 years	100–499	50M–200M			173	3	4	5	5	3	3	2	3	1	2	2	5	4	2	3	3	3	1	4	5	2	1	3
	175	State-owned	Manufacturing	6–10 years	<100	200M–1B			174	4	3	3	2	3	5	5	2	5	2	2	3	5	2	1	4	2	1	5	3	4	4	5
	176	State-owned	Service	<5 years	100–499	200M–1B			175	3	3	3	3	5	4	4	3	4	4	3	4	3	4	4	5	5	4	3	2	4	3	4
	177	Private	Service	>20 years	500–999	200M–1B			176	3	4	4	5	4	3	2	5	4	4	5	3	2	3	2	4	4	4	3	3	4	3	1
	178	Private	Service	6–10 years	<100	200M–1B			177	4	4	4	2	3	4	4	3	5	4	5	4	4	4	5	4	4	4	4	3	3	4	4
	179	Private	Service	6–10 years	<100	>1B			178	4	2	2	4	4	5	4	4	3	1	5	2	4	4	2	3	5	3	1	5	3	2	2
	180	Private	Manufacturing	11–20 years	100–499	50M–200M			179	4	5	4	4	5	4	4	2	4	3	4	4	5	4	3	4	3	4	5	4	1	3	4
	181	Private	Tech/IT	11–20 years	100–499	50M–200M			180	5	4	5	5	4	3	3	2	4	4	4	3	2	1	4	4	5	5	3	4	4	4	5
	182	Private	Tech/IT	<5 years	<100	200M–1B			181	4	4	5	2	2	3	5	3	2	3	4	3	3	4	5	3	3	4	4	5	1	5	5
	183	Foreign/Joint	Service	11–20 years	100–499	200M–1B			182	4	4	4	3	4	4	5	4	4	4	3	4	5	4	2	4	3	5	1	3	3	4	4
	184	Private	Other	>20 years	<100	200M–1B			183	2	2	1	4	3	3	5	2	3	4	3	2	1	3	4	5	4	5	5	3	4	5	4
	185	Private	Manufacturing	>20 years	500–999	200M–1B			184	4	5	4	2	3	4	4	5	5	4	5	5	3	3	2	4	5	5	4	4	3	2	2
	186	State-owned	Manufacturing	11–20 years	100–499	<50M			185	5	5	4	5	4	5	4	4	3	4	5	4	4	3	4	2	4	4	4	4	2	3	4
	187	Foreign/Joint	Manufacturing	6–10 years	100–499	200M–1B			186	5	5	5	5	3	3	4	4	3	4	3	2	3	5	4	4	5	3	5	3	3	5	5
	188	State-owned	Service	11–20 years	<100	50M–200M			187	4	5	2	3	4	5	4	4	5	4	3	2	3	2	3	4	3	4	4	3	3	3	1
	189	State-owned	Manufacturing	<5 years	500–999	50M–200M			188	4	5	3	5	5	2	4	5	5	2	4	4	3	3	5	3	4	2	3	3	4	5	4
	190	Foreign/Joint	Service	<5 years	>=1000	200M–1B			189	5	2	5	4	3	4	3	5	5	3	2	5	3	1	4	4	4	5	4	4	4	4	5
	191	Foreign/Joint	Manufacturing	<5 years	100–499	200M–1B			190	4	4	5	3	2	2	4	5	3	4	4	4	2	3	4	3	3	4	1	4	2	5	2
	192	Private	Manufacturing	6–10 years	500–999	>1B			191	5	5	5	5	4	5	5	5	4	5	4	3	5	5	5	4	4	3	2	1	3	5	3
	193	Foreign/Joint	Service	>20 years	<100	>1B			192	3	3	4	4	4	5	4	5	4	5	2	3	5	4	3	1	4	5	4	5	4	5	4
	194	Private	Tech/IT	11–20 years	500–999	50M–200M			193	1	3	3	3	4	5	5	3	4	4	5	3	5	2	5	3	4	4	5	2	4	4	4
	195	Private	Other	11–20 years	>=1000	200M–1B			194	4	3	2	4	2	3	5	5	2	4	5	4	5	1	4	5	4	5	3	5	3	3	3
	196	Foreign/Joint	Manufacturing	6–10 years	100–499	<50M			195	3	4	4	5	3	4	4	3	2	5	5	2	4	5	4	4	4	4	1	4	5	4	5
	197	State-owned	Manufacturing	11–20 years	100–499	50M–200M			196	4	1	4	4	5	4	3	5	5	5	2	5	4	4	4	2	3	3	3	3	3	3	3
	198	Foreign/Joint	Other	>20 years	100–499	200M–1B			197	5	3	4	2	5	3	3	3	3	4	3	4	4	3	4	4	5	4	5	2	2	4	2
	199	Foreign/Joint	Service	6–10 years	<100	<50M			198	4	2	3	4	5	4	4	4	4	2	4	4	3	5	5	3	3	5	2	2	4	5	5
	200	State-owned	Manufacturing	6–10 years	>=1000	200M–1B			199	4	3	4	2	4	2	4	2	3	2	3	1	5	5	1	4	2	1	5	3	5	5	3
	201	Private	Service	11–20 years	100–499	200M–1B			200	5	5	2	4	5	3	2	5	4	4	3	5	4	2	3	4	3	4	2	3	4	3	1
	202	Foreign/Joint	Manufacturing	11–20 years	<100	>1B			201	4	4	2	4	4	3	2	2	4	4	2	3	2	1	4	4	4	5	2	3	4	4	4
	203	Foreign/Joint	Service	6–10 years	500–999	50M–200M			202	4	5	5	4	4	3	5	4	4	4	4	4	4	3	3	3	5	4	3	3	5	3	2
	204	Private	Manufacturing	>20 years	>=1000	50M–200M			203	5	4	4	1	5	4	5	2	5	3	5	2	5	4	3	5	4	4	5	1	5	5	4
	205	Foreign/Joint	Service	<5 years	500–999	200M–1B			204	5	5	4	3	5	4	4	5	4	2	4	2	3	5	1	3	4	1	5	4	3	3	5
	206	Foreign/Joint	Tech/IT	<5 years	500–999	50M–200M			205	2	4	3	3	3	4	5	4	3	3	3	3	4	3	2	2	3	4	3	1	3	4	3
	207	Private	Tech/IT	6–10 years	<100	>1B			206	4	5	4	5	4	2	5	4	5	4	3	3	3	3	5	4	4	3	4	4	3	4	3
	208	State-owned	Manufacturing	6–10 years	100–499	50M–200M			207	3	4	5	4	5	5	5	4	4	5	2	2	4	5	5	3	4	4	4	4	5	4	4
	209	Private	Service	11–20 years	<100	50M–200M			208	4	3	2	4	3	5	1	5	3	5	1	3	4	2	1	5	4	5	3	3	3	5	5
	210	Private	Manufacturing	<5 years	100–499	50M–200M			209	3	4	3	2	3	5	4	4	4	2	4	2	4	5	2	4	3	2	4	2	3	3	3
	211	Private	Other	6–10 years	>=1000	50M–200M			210	4	5	3	4	4	1	4	4	5	5	3	5	2	3	4	4	5	2	4	1	2	5	3
	212	Private	Other	6–10 years	<100	<50M			211	2	5	3	5	5	4	3	4	2	4	3	5	3	5	2	5	4	4	3	3	3	3	2
	213	Private	Other	6–10 years	100–499	200M–1B			212	4	3	3	4	3	4	3	3	2	1	2	3	5	2	4	4	4	3	3	5	3	1	2
	214	Private	Manufacturing	6–10 years	>=1000	>1B			213	3	5	4	5	4	3	3	4	4	3	5	3	5	4	4	4	4	5	3	3	3	3	4
	215	Private	Manufacturing	<5 years	100–499	<50M			214	5	3	4	4	5	5	5	5	4	4	5	3	2	3	2	4	3	2	3	5	3	4	1
	216	Foreign/Joint	Tech/IT	<5 years	500–999	50M–200M			215	5	2	3	4	4	5	4	1	4	2	4	3	4	4	3	5	2	4	5	4	3	2	3
	217	Private	Tech/IT	>20 years	>=1000	<50M			216	5	4	1	4	5	4	5	5	4	4	3	3	4	5	4	4	2	4	1	5	5	3	5
	218	State-owned	Tech/IT	6–10 years	<100	<50M			217	5	3	5	4	2	5	4	4	3	3	4	3	4	5	4	4	4	3	3	3	5	3	5
	219	Foreign/Joint	Manufacturing	<5 years	500–999	<50M			218	3	4	5	4	3	3	4	3	5	3	4	5	4	4	2	3	4	5	2	2	4	4	5
	220	Private	Other	<5 years	<100	<50M			219	4	2	3	2	5	3	5	5	1	5	4	5	5	3	5	5	4	4	2	3	4	5	2
	221	Foreign/Joint	Other	11–20 years	<100	<50M			220	3	5	2	1	4	5	5	5	5	5	4	3	2	3	3	3	4	5	3	3	3	3	4
	222	State-owned	Other	11–20 years	<100	>1B			221	5	3	3	5	5	2	2	4	4	4	3	5	1	4	5	4	5	3	4	4	1	4	4
	223	Private	Service	>20 years	100–499	>1B			222	3	1	4	2	2	4	4	3	4	3	3	4	2	4	3	3	2	4	2	5	3	2	3
	224	Foreign/Joint	Tech/IT	6–10 years	500–999	<50M			223	4	4	4	5	2	4	1	4	1	5	1	3	3	5	4	5	5	4	4	5	3	3	3
	225	State-owned	Service	>20 years	>=1000	>1B			224	4	2	5	3	3	3	3	2	2	3	3	3	2	3	5	5	3	5	4	3	2	5	4
	226	Foreign/Joint	Tech/IT	>20 years	>=1000	50M–200M			225	2	5	4	3	3	2	2	5	3	1	5	2	3	4	2	4	3	4	3	3	4	3	4
	227	Private	Service	11–20 years	100–499	<50M			226	3	1	2	4	5	4	4	4	3	1	4	3	1	3	4	5	3	5	4	4	1	2	5
	228	State-owned	Service	6–10 years	<100	>1B			227	4	4	3	3	4	2	3	4	4	3	4	4	5	2	2	4	4	5	4	3	4	3	3
	229	Private	Manufacturing	6–10 years	500–999	50M–200M			228	4	4	2	3	2	1	3	4	4	4	2	4	4	3	2	2	4	5	4	2	4	1	3
	230	Foreign/Joint	Service	6–10 years	<100	200M–1B			229	4	4	4	3	5	2	4	3	4	4	3	3	4	4	5	5	4	2	2	4	4	2	4
	231	Private	Other	6–10 years	<100	50M–200M			230	2	4	5	4	4	2	4	5	3	5	3	1	2	2	5	4	5	3	3	4	4	3	2
	232	Private	Service	11–20 years	100–499	200M–1B			231	3	1	4	5	2	5	5	4	3	3	5	5	2	5	4	3	1	4	4	2	4	3	2
	233	Private	Service	<5 years	500–999	50M–200M			232	3	3	3	4	4	2	4	2	3	3	4	3	5	3	3	3	5	3	2	5	4	4	5
	234	Private	Manufacturing	<5 years	<100	<50M			233	3	2	5	1	2	2	3	4	5	5	3	4	4	4	4	5	4	4	3	2	3	3	3
	235	Private	Service	11–20 years	100–499	<50M			234	4	5	4	3	2	1	3	2	5	3	4	1	5	4	4	1	5	5	3	1	3	4	5
	236	Private	Service	6–10 years	500–999	<50M			235	4	5	1	1	3	4	5	5	4	2	4	3	5	3	2	5	2	3	2	4	4	5	4
	237	Foreign/Joint	Service	6–10 years	500–999	200M–1B			236	5	3	3	3	4	4	3	1	5	4	1	5	3	2	3	4	5	3	4	4	3	4	3
	238	Private	Service	6–10 years	<100	50M–200M			237	4	4	1	1	3	1	5	3	4	3	3	4	4	5	5	3	5	1	2	4	4	2	1
	239	Private	Manufacturing	11–20 years	500–999	200M–1B			238	4	1	3	4	3	5	3	5	4	2	3	4	4	2	4	4	3	3	3	5	4	3	4
	240	Private	Manufacturing	6–10 years	<100	50M–200M			239	3	5	5	4	3	4	4	2	3	3	5	5	5	4	5	4	5	3	1	1	5	5	2
	241	State-owned	Manufacturing	11–20 years	100–499	>1B			240	3	2	4	3	2	4	2	4	5	4	3	4	4	5	4	5	3	4	4	4	4	5	2
	242	Private	Service	<5 years	100–499	200M–1B			241	4	4	4	1	4	4	5	4	4	5	5	5	4	5	4	2	3	3	5	5	4	4	4
	243	Private	Service	<5 years	100–499	200M–1B			242	2	2	4	3	1	4	4	2	4	4	1	4	5	2	5	4	5	4	1	3	4	3	3
	244	Foreign/Joint	Service	<5 years	100–499	200M–1B			243	3	5	4	3	4	4	4	5	3	2	5	5	4	5	3	5	4	3	4	4	5	4	2
	245	Private	Tech/IT	11–20 years	100–499	50M–200M			244	4	4	3	3	5	5	2	3	5	5	4	2	5	5	4	3	5	2	3	4	4	3	3
	246	Private	Manufacturing	>20 years	100–499	<50M			245	5	5	5	4	5	4	3	5	4	3	5	3	5	3	3	3	1	3	5	4	4	1	1
	247	State-owned	Service	11–20 years	100–499	200M–1B			246	4	4	4	3	3	3	5	5	4	3	2	4	5	3	4	5	3	3	5	3	1	3	3
	248	Foreign/Joint	Manufacturing	11–20 years	<100	200M–1B			247	1	3	5	5	3	2	4	5	4	2	5	4	4	3	5	4	5	3	5	5	4	5	4
	249	Foreign/Joint	Manufacturing	<5 years	500–999	>1B			248	4	5	5	4	3	2	4	2	4	5	4	5	4	3	3	5	3	4	1	3	3	3	3
	250	State-owned	Manufacturing	6–10 years	>=1000	<50M			249	1	5	4	4	4	3	3	1	2	4	3	2	5	3	4	5	1	1	3	3	1	5	4
	251	State-owned	Service	<5 years	100–499	<50M			250	4	4	3	5	3	5	3	1	3	4	4	1	4	4	4	4	5	4	2	3	3	5	2
	252	Foreign/Joint	Service	11–20 years	100–499	50M–200M			251	5	5	5	3	2	5	4	4	4	5	3	2	4	3	5	3	4	3	3	1	3	2	5
	253	Private	Manufacturing	6–10 years	>=1000	50M–200M			252	4	4	5	5	4	5	5	4	4	4	2	3	5	3	4	5	4	4	4	3	3	4	3
	254	Foreign/Joint	Service	11–20 years	500–999	<50M			253	5	3	4	2	5	4	4	4	5	1	4	3	2	3	5	5	4	5	5	3	4	4	4
	255	Private	Service	6–10 years	100–499	>1B			254	1	5	5	4	3	2	3	3	2	5	5	2	5	1	2	5	4	3	4	5	3	4	3
	256	State-owned	Other	6–10 years	100–499	50M–200M			255	4	3	3	4	5	5	4	4	3	4	3	1	4	3	1	5	5	3	3	5	2	4	3
	257	Private	Manufacturing	6–10 years	500–999	200M–1B			256	4	4	4	4	5	1	5	5	2	4	2	4	4	4	2	3	2	4	4	4	5	4	5
	258	Foreign/Joint	Manufacturing	6–10 years	500–999	<50M			257	4	5	3	4	3	4	4	3	5	2	2	4	4	4	4	3	5	4	3	4	3	4	3
	259	Private	Service	11–20 years	100–499	<50M			258	1	5	5	2	5	4	4	3	4	4	2	2	3	4	4	3	3	5	3	1	2	1	4
	260	Private	Service	<5 years	<100	200M–1B			259	3	3	5	3	3	4	5	3	5	1	3	5	4	5	3	5	5	5	5	5	3	3	3
	261	Private	Tech/IT	11–20 years	<100	<50M			260	4	4	2	3	1	5	2	5	4	4	5	2	4	4	4	3	4	2	3	4	5	5	4
	262	Private	Tech/IT	11–20 years	500–999	<50M			261	3	3	3	5	4	4	3	4	4	3	5	4	2	5	4	4	5	5	4	4	4	4	5
	263	Private	Service	<5 years	<100	200M–1B			262	4	4	5	2	3	2	4	4	4	4	2	4	3	3	4	4	4	3	4	4	5	4	4
	264	Private	Service	6–10 years	100–499	>1B			263	2	2	3	4	3	4	4	3	4	3	5	2	4	2	4	3	4	3	5	4	1	5	4
	265	Foreign/Joint	Manufacturing	11–20 years	500–999	200M–1B			264	4	4	4	5	5	4	5	5	3	5	4	3	5	4	3	4	5	3	3	1	1	5	5
	266	State-owned	Manufacturing	6–10 years	>=1000	200M–1B			265	4	4	4	3	4	4	4	4	5	3	4	4	5	3	1	5	5	3	4	3	2	4	4
	267	Private	Tech/IT	>20 years	>=1000	>1B			266	5	1	4	4	2	4	5	4	1	3	5	5	3	2	4	2	2	5	3	2	5	4	4
	268	State-owned	Manufacturing	11–20 years	100–499	>1B			267	4	5	4	2	1	2	4	5	5	4	3	4	4	3	3	1	5	5	5	5	1	4	3
	269	Private	Manufacturing	>20 years	100–499	<50M			268	3	4	2	3	4	4	4	5	4	4	3	3	4	4	4	2	4	2	2	3	5	1	5
	270	Foreign/Joint	Tech/IT	11–20 years	100–499	>1B			269	3	3	3	3	5	4	3	4	5	3	3	2	4	5	4	3	3	3	1	2	3	3	4
	271	Private	Service	11–20 years	100–499	>1B			270	4	5	4	1	1	3	4	4	3	4	4	4	4	5	5	2	4	4	1	3	4	4	4
	272	Private	Tech/IT	6–10 years	100–499	50M–200M			271	5	3	2	3	3	3	2	1	3	3	5	4	5	1	3	2	2	3	1	4	3	4	1
	273	State-owned	Other	11–20 years	100–499	200M–1B			272	4	4	5	5	5	2	4	3	3	5	3	4	3	3	2	4	4	4	3	5	3	5	3
	274	Private	Service	11–20 years	<100	<50M			273	5	5	5	4	3	5	3	5	3	5	2	4	3	3	5	5	2	4	5	3	3	3	3
	275	Private	Tech/IT	11–20 years	<100	200M–1B			274	3	4	3	3	4	1	5	4	3	2	4	5	4	5	2	3	3	3	3	4	5	4	3
	276	Private	Service	<5 years	100–499	>1B			275	4	5	4	5	2	4	4	4	4	4	3	3	4	2	4	2	1	5	3	4	4	4	3
	277	Private	Manufacturing	11–20 years	<100	200M–1B			276	2	4	4	5	2	4	3	5	4	3	5	5	4	4	4	2	5	3	5	4	3	4	3
	278	Private	Manufacturing	11–20 years	<100	50M–200M			277	2	4	4	3	3	3	4	4	4	5	3	3	3	2	2	4	3	5	3	3	3	2	1
	279	Foreign/Joint	Service	6–10 years	500–999	>1B			278	4	4	3	4	4	4	4	4	4	2	4	2	4	4	4	3	2	4	3	3	4	3	3
	280	Foreign/Joint	Service	6–10 years	>=1000	<50M			279	5	5	2	5	4	3	3	2	5	5	3	4	3	5	2	3	4	5	1	4	4	3	5
	281	Private	Other	6–10 years	500–999	200M–1B			280	4	5	5	4	4	1	4	2	4	5	5	4	4	5	3	5	5	3	3	2	4	5	5
	282	Private	Service	>20 years	>=1000	200M–1B			281	2	4	5	4	4	3	5	4	3	4	4	4	3	5	4	4	4	4	2	1	5	3	3
	283	Private	Tech/IT	>20 years	>=1000	50M–200M			282	5	4	4	5	3	5	3	4	4	3	3	3	3	3	3	4	2	5	4	5	3	2	3
	284	Foreign/Joint	Manufacturing	6–10 years	>=1000	<50M			283	3	3	4	4	4	3	4	5	4	1	3	1	2	4	4	4	4	3	3	2	4	5	3
	285	Private	Service	>20 years	100–499	>1B			284	2	4	4	4	3	5	5	4	2	2	4	4	3	1	3	5	5	5	4	4	2	1	3
	286	Private	Manufacturing	11–20 years	100–499	<50M			285	3	1	5	4	4	4	5	5	5	4	2	5	3	3	4	5	3	3	5	2	2	4	5
	287	Foreign/Joint	Other	<5 years	500–999	200M–1B			286	3	4	4	4	4	3	2	5	3	4	4	5	1	4	3	2	5	3	4	3	3	2	3
	288	Private	Manufacturing	6–10 years	100–499	<50M			287	4	5	4	4	3	2	4	4	5	4	3	4	4	4	4	3	5	4	5	4	3	2	3
	289	Private	Service	<5 years	100–499	50M–200M			288	4	1	5	5	3	2	2	5	2	3	5	1	4	4	5	3	4	4	3	3	4	4	4
	290	Private	Manufacturing	6–10 years	500–999	<50M			289	1	4	4	2	3	3	5	3	4	3	1	2	4	4	3	4	4	1	3	4	5	3	1
	291	State-owned	Other	<5 years	100–499	50M–200M			290	4	5	5	4	4	3	4	3	5	3	4	2	5	2	2	3	3	3	5	4	3	4	5
	292	Private	Tech/IT	6–10 years	500–999	200M–1B			291	3	3	3	5	5	4	5	3	2	3	5	3	4	4	4	4	2	3	4	4	1	5	2
	293	Private	Tech/IT	6–10 years	500–999	200M–1B			292	1	2	4	4	3	3	2	3	1	4	1	3	4	4	5	4	4	4	4	3	4	5	5
	294	State-owned	Manufacturing	<5 years	100–499	50M–200M			293	4	5	4	4	4	4	3	3	4	3	3	4	5	4	5	3	2	3	4	4	4	2	2
	295	State-owned	Service	>20 years	500–999	>1B			294	4	5	4	4	5	5	4	3	3	1	4	2	3	3	5	5	3	4	2	4	5	1	3
	296	Private	Manufacturing	11–20 years	<100	<50M			295	3	4	5	5	3	3	2	4	5	3	2	3	5	5	3	4	4	4	4	4	2	1	3
	297	Private	Manufacturing	<5 years	500–999	>1B			296	3	5	4	4	4	2	4	4	5	2	1	2	5	2	4	5	3	1	5	4	2	5	2
	298	Private	Service	6–10 years	500–999	>1B			297	4	4	4	3	5	4	4	5	5	3	5	2	1	2	4	4	4	5	2	2	3	1	4
	299	Foreign/Joint	Tech/IT	<5 years	<100	200M–1B			298	5	4	3	2	4	1	5	2	3	5	5	2	4	1	3	3	1	3	5	4	3	2	4
	300	Private	Tech/IT	6–10 years	>=1000	200M–1B			299	5	2	5	3	5	5	5	4	4	4	3	4	4	2	4	4	4	4	1	1	5	1	4
	301	State-owned	Manufacturing	<5 years	100–499	<50M			300	3	5	5	5	3	5	5	3	3	1	3	4	4	4	4	3	5	3	3	4	2	3	5
	302	Foreign/Joint	Other	11–20 years	500–999	<50M			301	2	3	5	4	4	5	5	4	5	4	4	5	4	2	4	3	4	5	3	2	3	3	2
	303	Private	Manufacturing	<5 years	<100	200M–1B			302	4	4	4	3	4	5	1	3	1	4	5	5	2	2	2	4	3	4	3	4	4	4	5
	304	Private	Tech/IT	11–20 years	<100	200M–1B			303	3	3	3	5	4	5	2	5	2	2	3	3	2	4	5	4	4	4	3	3	3	5	2
	305	Foreign/Joint	Manufacturing	>20 years	500–999	200M–1B			304	4	3	4	5	4	2	3	3	2	4	5	4	4	3	1	4	2	5	3	3	3	5	3
	306	Foreign/Joint	Manufacturing	>20 years	<100	<50M			305	4	3	3	4	5	5	3	4	2	4	3	4	5	4	5	4	4	5	3	4	5	4	3
	307	State-owned	Tech/IT	11–20 years	500–999	50M–200M			306	1	2	2	5	4	3	5	4	4	4	3	4	3	3	4	5	4	4	2	4	3	4	4
	308	Private	Other	6–10 years	<100	50M–200M			307	5	4	3	2	5	4	4	5	5	2	2	2	3	4	4	3	3	1	3	3	2	4	4
	309	State-owned	Tech/IT	<5 years	<100	200M–1B			308	3	3	4	2	4	4	5	3	4	2	5	3	5	4	4	5	4	5	1	1	2	3	1
	310	State-owned	Service	6–10 years	100–499	50M–200M			309	4	5	5	5	4	1	4	4	4	4	3	3	4	4	5	4	5	3	1	1	5	3	3
	311	Foreign/Joint	Service	>20 years	>=1000	50M–200M			310	5	3	3	4	5	5	4	4	4	1	3	3	4	4	3	4	5	3	4	4	4	4	3
	312	State-owned	Manufacturing	>20 years	<100	200M–1B			311	5	5	4	2	3	3	5	4	4	3	4	4	3	5	5	5	1	4	4	3	4	4	5
	313	Private	Tech/IT	11–20 years	100–499	200M–1B			312	5	5	3	4	5	4	5	2	4	5	4	3	5	3	1	4	2	4	3	5	1	3	4
	314	Foreign/Joint	Manufacturing	11–20 years	500–999	>1B			313	5	2	4	1	5	2	3	4	1	4	4	3	4	4	4	5	4	4	4	4	4	3	3
	315	State-owned	Service	6–10 years	>=1000	200M–1B			314	5	4	4	5	3	4	3	5	3	3	5	4	4	2	5	4	4	2	3	5	5	3	3
	316	Private	Manufacturing	11–20 years	500–999	<50M			315	2	3	3	5	5	3	3	5	5	5	3	2	3	3	5	2	2	5	5	5	4	4	4
	317	State-owned	Manufacturing	<5 years	>=1000	50M–200M			316	1	3	4	3	4	5	4	3	3	4	5	3	4	3	5	4	4	3	5	1	4	2	4
	318	Private	Service	11–20 years	>=1000	200M–1B			317	4	4	4	3	5	3	3	5	2	2	3	5	1	3	3	4	4	2	4	4	2	2	4
	319	Foreign/Joint	Manufacturing	6–10 years	<100	50M–200M			318	3	5	4	3	3	4	3	5	4	2	3	3	4	1	5	3	5	2	3	2	2	3	3
	320	Foreign/Joint	Manufacturing	>20 years	>=1000	50M–200M			319	4	3	5	1	4	3	3	4	4	4	4	5	1	2	4	3	4	3	2	2	3	5	3
	321	Foreign/Joint	Manufacturing	11–20 years	500–999	>1B			320	4	3	4	3	5	3	4	4	3	3	5	4	5	3	4	5	3	4	5	3	4	3	4
	322	State-owned	Service	>20 years	100–499	50M–200M			321	4	3	5	5	4	4	2	3	5	4	2	5	4	4	3	4	3	3	5	4	1	2	4
	323	Foreign/Joint	Tech/IT	>20 years	<100	<50M			322	3	4	4	5	5	3	2	3	4	3	4	5	5	1	2	4	5	5	5	5	2	4	4
	324	State-owned	Manufacturing	11–20 years	100–499	200M–1B			323	3	5	3	4	4	4	3	5	3	3	3	5	2	3	3	5	2	3	2	3	4	5	1
	325	Private	Tech/IT	11–20 years	100–499	200M–1B			324	2	3	2	5	5	3	4	4	5	5	4	4	5	3	5	2	4	3	2	3	3	2	4
	326	State-owned	Manufacturing	6–10 years	<100	200M–1B			325	4	4	5	4	3	2	4	2	3	2	2	3	2	4	3	4	3	4	4	3	2	5	3
	327	Private	Service	>20 years	>=1000	50M–200M			326	5	5	5	4	3	5	4	5	2	5	1	5	3	3	4	2	3	3	4	3	3	3	3
	328	Private	Manufacturing	6–10 years	>=1000	50M–200M			327	5	4	5	4	1	1	3	5	4	2	1	4	4	3	3	1	3	5	3	5	4	4	4
	329	Private	Other	<5 years	<100	50M–200M			328	5	4	2	3	3	3	5	5	5	4	4	3	4	3	1	4	4	3	2	4	1	4	4
	330	State-owned	Other	>20 years	>=1000	>1B			329	2	4	4	4	4	2	3	4	3	3	4	4	5	4	4	4	2	4	5	1	3	3	3
	331	State-owned	Manufacturing	>20 years	<100	50M–200M			330	2	5	5	3	3	3	4	5	2	3	5	2	5	4	1	3	3	3	4	5	3	4	4
	332	Private	Service	11–20 years	100–499	<50M			331	2	3	1	5	3	3	4	3	4	3	4	4	3	2	5	3	4	5	3	3	3	3	2
	333	Private	Tech/IT	<5 years	500–999	200M–1B			332	2	4	4	3	1	5	1	5	3	3	4	3	3	2	3	3	3	5	4	4	5	3	2
	334	Foreign/Joint	Manufacturing	<5 years	500–999	200M–1B			333	4	4	3	5	5	4	4	4	5	1	3	2	3	4	2	4	2	2	1	4	2	3	4
	335	Private	Tech/IT	11–20 years	<100	50M–200M			334	4	4	3	3	5	5	5	3	5	3	5	3	3	4	5	3	5	5	5	3	4	4	3
	336	State-owned	Service	11–20 years	<100	200M–1B			335	2	5	3	5	2	2	4	4	4	5	3	2	5	3	4	3	4	5	5	5	2	3	4
	337	Private	Manufacturing	<5 years	500–999	<50M			336	5	3	4	3	3	4	5	4	3	5	3	3	4	4	4	4	2	4	1	3	2	4	2
	338	Foreign/Joint	Manufacturing	6–10 years	100–499	200M–1B			337	5	4	4	4	5	3	5	2	3	1	5	5	3	5	5	5	4	3	5	4	4	5	4
	339	Foreign/Joint	Other	11–20 years	100–499	200M–1B			338	4	2	1	4	4	4	4	4	4	3	5	4	3	3	4	3	3	3	1	3	2	4	5
	340	Foreign/Joint	Manufacturing	6–10 years	<100	200M–1B			339	4	3	2	2	4	3	4	5	5	3	5	4	3	5	3	3	5	3	2	4	3	2	3
	341	Private	Service	6–10 years	100–499	200M–1B			340	4	4	4	3	3	5	4	4	4	5	4	3	4	2	5	4	3	3	4	3	3	4	5
	342	Private	Service	<5 years	500–999	>1B			341	4	2	5	4	4	3	4	3	3	4	3	2	3	4	4	4	4	5	3	5	5	3	3
	343	Foreign/Joint	Manufacturing	>20 years	100–499	>1B			342	3	4	5	4	3	5	4	5	5	3	3	5	3	2	5	4	4	4	3	2	1	4	3
	344	Private	Manufacturing	11–20 years	100–499	>1B			343	4	4	2	2	4	4	4	4	4	4	4	2	3	4	4	5	5	3	3	3	3	4	3
	345	State-owned	Manufacturing	11–20 years	500–999	200M–1B			344	5	3	5	3	5	3	4	2	3	4	4	5	4	4	2	4	4	5	3	2	2	1	4
	346	Private	Manufacturing	11–20 years	<100	<50M			345	3	3	5	3	4	4	4	5	2	2	4	5	3	3	4	2	4	5	4	3	2	1	3
	347	State-owned	Manufacturing	>20 years	500–999	<50M			346	5	4	3	4	2	3	4	4	3	3	5	4	4	4	2	5	5	4	2	2	3	3	5
	348	Private	Other	6–10 years	100–499	<50M			347	5	2	2	3	3	3	4	5	2	4	5	4	2	5	3	5	3	4	3	5	3	4	3
	349	State-owned	Manufacturing	11–20 years	100–499	<50M			348	2	1	5	5	4	5	4	5	4	5	4	4	3	4	4	5	5	4	2	3	3	3	1
	350	Foreign/Joint	Service	11–20 years	100–499	200M–1B			349	4	5	5	4	2	3	5	5	2	1	3	4	4	1	4	4	5	4	4	5	5	4	4
	351	Private	Manufacturing	11–20 years	100–499	>1B			350	4	5	4	5	4	3	1	3	3	4	1	5	5	5	5	4	4	5	3	3	1	5	4
	352	Foreign/Joint	Service	11–20 years	100–499	>1B			351	4	3	4	3	4	3	3	5	5	4	5	4	2	2	5	2	4	3	3	3	4	5	4
	353	Foreign/Joint	Manufacturing	11–20 years	100–499	>1B			352	4	5	4	4	5	4	2	5	5	5	3	5	3	3	5	4	4	5	3	5	2	4	3
	354	State-owned	Service	<5 years	100–499	200M–1B			353	4	4	5	2	3	4	3	3	3	4	3	3	3	3	4	5	5	4	4	3	2	3	4
	355	State-owned	Service	6–10 years	100–499	>1B			354	4	4	3	4	5	5	4	3	4	4	4	2	5	5	4	3	4	3	4	4	3	5	3
	356	State-owned	Tech/IT	6–10 years	100–499	200M–1B			355	5	3	2	3	3	4	2	1	3	3	4	3	1	1	4	5	1	4	4	3	3	3	4
	357	Private	Manufacturing	11–20 years	>=1000	50M–200M			356	4	4	4	4	5	5	5	3	5	5	4	3	4	5	3	5	4	4	3	3	5	4	4
	358	Private	Other	>20 years	100–499	50M–200M			357	3	4	4	4	3	4	1	3	5	3	2	4	5	3	4	3	4	5	3	2	2	4	4
	359	Foreign/Joint	Tech/IT	<5 years	500–999	>1B			358	2	4	4	4	5	3	2	1	3	5	4	3	5	3	5	4	3	5	4	2	3	2	5
	360	State-owned	Service	6–10 years	<100	200M–1B			359	3	4	4	2	4	4	4	4	3	5	1	3	4	4	1	4	4	5	3	5	4	3	5
	361	Private	Manufacturing	6–10 years	>=1000	<50M			360	4	2	1	4	4	3	2	2	5	3	4	2	3	4	4	4	3	3	4	4	2	4	4
	362	State-owned	Tech/IT	<5 years	500–999	200M–1B			361	3	4	4	5	2	5	1	5	5	4	5	4	3	3	5	4	3	5	4	4	2	4	3
	363	Private	Service	11–20 years	500–999	200M–1B			362	5	4	5	3	5	4	4	5	2	5	3	4	4	3	2	4	4	5	3	4	2	3	5
	364	State-owned	Manufacturing	6–10 years	100–499	200M–1B			363	3	3	2	2	4	2	2	4	4	2	4	4	4	4	3	4	4	5	3	5	2	2	4
	365	Foreign/Joint	Tech/IT	>20 years	500–999	50M–200M			364	2	2	5	4	1	5	5	5	4	2	2	3	3	2	5	4	1	5	5	3	3	4	4
	366	Foreign/Joint	Other	6–10 years	100–499	>1B			365	3	1	3	2	5	3	4	4	2	4	5	3	4	2	3	5	1	1	3	4	4	4	4
	367	Private	Tech/IT	>20 years	>=1000	>1B			366	4	3	3	2	4	4	3	4	4	5	4	3	3	4	4	3	5	4	2	1	5	3	5
	368	Private	Manufacturing	<5 years	100–499	<50M			367	5	3	2	2	4	4	5	4	4	4	4	5	2	4	4	4	4	4	3	2	4	2	4
	369	Private	Other	<5 years	500–999	>1B			368	4	3	5	2	4	4	4	4	2	5	3	3	3	2	3	4	3	4	4	4	3	4	4
	370	State-owned	Manufacturing	11–20 years	>=1000	50M–200M			369	4	5	1	4	4	3	2	4	4	2	4	2	5	4	4	5	4	3	2	2	2	5	3
	371	Private	Service	11–20 years	>=1000	200M–1B			370	5	4	4	5	2	4	5	4	4	3	3	4	4	3	4	2	1	4	3	5	5	4	5
	372	Private	Tech/IT	6–10 years	<100	50M–200M			371	3	3	4	2	3	3	3	4	2	2	5	5	1	4	3	4	5	2	2	4	4	4	2
	373	Private	Service	<5 years	<100	200M–1B			372	5	2	4	3	4	5	3	4	4	5	2	3	5	1	5	2	5	5	3	2	5	5	5
	374	Private	Other	6–10 years	100–499	200M–1B			373	4	3	5	3	2	5	4	5	2	5	1	4	4	4	5	5	4	4	1	5	3	3	4
	375	Private	Manufacturing	11–20 years	<100	50M–200M			374	5	4	4	4	4	4	4	3	4	4	4	4	4	3	5	4	2	4	2	4	4	4	4
	376	Private	Manufacturing	<5 years	<100	50M–200M			375	5	4	4	5	4	2	4	3	2	4	4	1	4	4	3	4	5	3	2	3	4	4	4
	377	State-owned	Manufacturing	6–10 years	100–499	50M–200M			376	5	5	4	5	3	4	5	4	4	4	2	1	3	4	2	1	5	1	4	4	5	1	2
	378	Private	Service	6–10 years	500–999	50M–200M			377	4	4	3	3	4	4	4	1	5	1	2	2	3	2	4	2	2	4	4	5	3	4	4
	379	Foreign/Joint	Service	>20 years	>=1000	200M–1B			378	3	3	3	2	4	5	3	4	4	3	2	2	4	5	5	2	5	4	3	1	4	2	5
	380	Private	Manufacturing	>20 years	500–999	>1B			379	5	2	2	5	5	5	3	2	4	4	4	4	4	2	4	5	5	5	5	2	4	5	4
	381	Private	Service	6–10 years	>=1000	200M–1B			380	4	4	4	4	3	3	4	4	4	3	3	4	3	5	2	4	4	3	2	4	5	4	5
	382	Private	Other	11–20 years	<100	<50M			381	2	3	3	3	4	3	4	5	3	3	3	1	4	2	3	3	2	4	2	3	2	4	4
	383	Private	Manufacturing	>20 years	100–499	200M–1B			382	4	5	3	5	1	4	4	3	2	4	4	3	4	5	5	4	4	3	2	5	3	5	2
	384	Private	Tech/IT	6–10 years	500–999	50M–200M			383	4	4	5	3	4	3	4	5	2	5	3	5	3	2	4	5	4	4	4	3	4	2	3
	385	State-owned	Service	11–20 years	100–499	50M–200M			384	5	5	3	4	3	2	3	3	3	4	3	4	5	4	4	2	5	2	4	2	4	3	4
	386	Private	Other	<5 years	100–499	<50M			385	3	3	5	3	2	3	4	3	5	5	5	4	4	4	2	3	4	5	4	3	4	5	2
	387	State-owned	Service	>20 years	>=1000	50M–200M			386	4	4	5	5	4	3	5	5	2	2	3	3	3	4	4	3	4	3	3	4	3	3	3
	388	Private	Manufacturing	>20 years	100–499	50M–200M			387	3	5	4	5	3	4	3	3	2	2	3	2	4	4	2	4	3	2	3	4	4	4	3
	389	Private	Tech/IT	<5 years	>=1000	>1B			388	3	4	4	3	4	1	3	4	4	4	5	4	2	4	4	3	2	2	2	4	4	5	2
	390	Private	Manufacturing	6–10 years	>=1000	200M–1B			389	3	4	4	4	4	3	3	5	5	3	2	3	3	5	4	4	5	3	5	4	2	4	3
	391	Private	Manufacturing	<5 years	>=1000	200M–1B			390	3	3	4	4	4	5	3	4	3	3	3	4	3	1	4	2	4	3	3	1	3	4	4
	392	Private	Service	>20 years	<100	<50M			391	3	4	3	4	1	4	3	5	4	4	3	3	4	3	3	3	5	4	4	1	5	3	3
	393	Private	Service	>20 years	>=1000	50M–200M			392	4	5	3	4	4	4	4	4	3	5	2	5	2	3	5	5	4	5	1	3	3	4	4
	394	Private	Manufacturing	<5 years	500–999	>1B			393	4	4	4	5	4	1	5	4	2	4	4	2	5	2	3	4	4	2	2	4	3	4	4
	395	State-owned	Service	6–10 years	100–499	50M–200M			394	5	5	4	4	4	3	4	4	3	3	3	3	2	4	5	3	3	4	3	3	3	4	5
	396	Private	Service	11–20 years	100–499	50M–200M			395	5	3	4	2	5	4	4	5	5	3	4	5	4	3	5	4	4	3	4	3	2	3	1
	397	State-owned	Manufacturing	6–10 years	500–999	200M–1B			396	2	3	5	4	2	2	4	4	5	4	3	2	4	2	4	5	2	2	5	2	5	3	5
	398	Private	Manufacturing	<5 years	100–499	<50M			397	5	3	3	4	4	3	5	4	4	5	5	4	5	5	5	5	4	4	1	3	3	1	4
	399	Private	Manufacturing	<5 years	100–499	200M–1B			398	5	5	5	4	4	5	1	4	4	3	3	1	3	3	4	4	3	4	2	3	2	5	4
	400	Private	Tech/IT	>20 years	<100	200M–1B			399	3	4	5	4	4	4	3	3	5	1	2	4	1	3	3	4	3	4	3	2	5	3	4
	401	State-owned	Service	6–10 years	100–499	>1B			400	5	4	5	3	4	5	5	5	1	2	4	3	4	4	2	4	3	5	3	2	3	3	3
	402	Private	Service	6–10 years	>=1000	50M–200M			401	3	3	4	4	3	5	3	4	3	3	4	3	3	3	4	1	2	5	5	3	4	3	3
	403	Private	Manufacturing	11–20 years	500–999	<50M			402	4	4	3	4	2	4	4	5	5	3	2	3	4	2	4	2	3	3	4	5	3	3	4
	404	Foreign/Joint	Manufacturing	6–10 years	100–499	200M–1B			403	2	4	4	3	2	2	2	4	4	2	1	5	5	5	3	3	4	5	2	4	3	2	3
	405	Private	Service	<5 years	>=1000	50M–200M			404	2	3	5	3	3	4	4	3	4	2	1	3	4	4	4	3	4	4	3	5	4	3	4
	406	Private	Service	<5 years	500–999	<50M			405	4	5	1	5	3	5	3	4	3	3	4	5	3	1	3	3	2	4	4	2	4	5	3
	407	State-owned	Tech/IT	6–10 years	<100	<50M			406	3	4	4	4	3	2	5	4	4	5	2	4	5	3	4	3	5	5	3	5	5	3	3
	408	State-owned	Tech/IT	6–10 years	100–499	>1B			407	4	4	4	4	5	4	5	3	3	2	2	3	3	5	2	2	5	4	4	2	5	3	2
	409	Foreign/Joint	Manufacturing	6–10 years	500–999	200M–1B			408	3	5	4	4	2	3	3	2	1	2	4	5	3	3	4	4	2	2	4	4	5	1	2
	410	Private	Service	11–20 years	<100	>1B			409	4	4	3	4	4	4	5	3	4	4	3	5	4	4	3	4	5	4	3	4	3	4	2
	411	Foreign/Joint	Tech/IT	11–20 years	500–999	200M–1B			410	4	3	2	3	4	4	4	3	1	4	3	3	4	4	4	5	3	4	3	3	4	1	2
	412	Private	Manufacturing	<5 years	100–499	<50M			411	3	3	1	5	4	5	5	2	3	5	4	2	4	3	3	3	3	4	3	3	3	5	4
	413	Private	Other	6–10 years	100–499	50M–200M			412	4	4	3	2	5	5	5	5	3	5	5	4	3	5	4	4	3	4	2	5	1	3	4
	414	Private	Manufacturing	<5 years	100–499	<50M			413	2	3	4	2	4	4	2	3	5	4	3	3	4	5	5	3	5	3	3	3	5	4	4
	415	State-owned	Manufacturing	11–20 years	<100	200M–1B			414	3	4	3	4	2	3	5	5	5	4	3	5	2	4	4	3	5	4	3	4	3	2	5
	416	Foreign/Joint	Manufacturing	11–20 years	<100	200M–1B			415	2	4	5	3	3	5	4	2	4	4	5	4	2	4	4	3	4	2	2	4	4	5	4
	417	Private	Other	11–20 years	500–999	50M–200M			416	4	3	4	2	3	4	4	4	5	1	2	1	4	1	4	3	4	2	1	2	5	4	2
	418	State-owned	Manufacturing	<5 years	>=1000	50M–200M			417	4	4	2	2	1	1	3	5	3	4	5	4	5	4	3	3	4	3	4	5	1	3	4
	419	Private	Other	>20 years	<100	200M–1B			418	5	4	4	4	2	4	3	3	5	3	5	4	1	4	4	3	5	4	4	4	3	3	3
	420	State-owned	Manufacturing	11–20 years	100–499	>1B			419	2	3	2	4	1	4	3	5	5	2	1	5	5	2	2	4	3	4	3	5	1	2	5
	421	Private	Tech/IT	6–10 years	<100	<50M			420	5	4	5	4	4	4	3	5	4	3	3	2	3	3	2	5	4	4	4	4	5	2	3
	422	Private	Service	6–10 years	100–499	>1B			421	3	3	4	5	4	5	4	4	4	5	3	4	4	5	4	5	4	3	3	4	2	5	3
	423	Private	Service	6–10 years	500–999	200M–1B			422	4	5	4	4	4	3	4	5	5	3	5	4	4	4	5	4	2	3	5	3	5	3	4
	424	Foreign/Joint	Tech/IT	11–20 years	<100	<50M			423	3	2	4	4	4	4	4	3	4	4	3	4	3	3	3	1	4	3	3	2	5	2	3
	425	State-owned	Tech/IT	11–20 years	100–499	50M–200M			424	3	4	3	3	5	3	4	4	3	4	3	1	4	4	2	5	4	3	2	2	4	2	3
	426	Foreign/Joint	Tech/IT	11–20 years	100–499	<50M			425	2	5	4	4	2	2	3	5	4	4	4	4	3	3	3	5	3	5	4	2	4	3	5
	427	Private	Service	<5 years	>=1000	<50M			426	3	4	5	2	4	4	5	4	5	4	3	2	3	4	3	4	3	5	2	4	4	2	2
	428	State-owned	Other	6–10 years	>=1000	50M–200M			427	5	5	3	1	4	3	3	4	3	3	2	4	5	4	4	5	5	5	3	3	4	5	5
	429	State-owned	Tech/IT	6–10 years	<100	>1B			428	5	4	5	4	5	3	4	5	5	4	5	3	3	2	1	4	4	3	2	3	3	2	4
	430	State-owned	Tech/IT	6–10 years	<100	200M–1B			429	3	2	4	4	3	1	3	4	4	5	4	1	2	5	5	2	2	5	3	4	5	2	3
	431	State-owned	Tech/IT	11–20 years	100–499	>1B			430	5	4	2	3	1	5	4	4	3	5	2	3	2	4	3	2	3	4	4	2	3	2	2
	432	Private	Service	6–10 years	<100	200M–1B			431	3	4	4	4	2	4	5	4	3	5	5	3	1	3	3	4	5	5	2	3	3	3	4
	433	Private	Manufacturing	6–10 years	>=1000	200M–1B			432	3	3	5	4	2	5	4	4	3	4	5	3	5	2	5	3	4	5	3	1	1	3	5
	434	Private	Tech/IT	<5 years	500–999	>1B			433	5	4	4	5	5	4	5	4	1	3	2	5	3	1	2	2	4	4	2	2	3	3	1
	435	State-owned	Manufacturing	11–20 years	500–999	200M–1B			434	3	5	5	4	3	4	4	3	4	4	2	4	3	4	5	4	5	4	4	5	4	4	2
	436	Private	Service	11–20 years	100–499	50M–200M			435	5	5	5	1	4	4	3	5	5	5	4	3	1	3	3	4	5	2	5	5	4	1	5
	437	State-owned	Other	>20 years	500–999	<50M			436	4	5	5	4	4	4	5	4	2	3	4	3	4	3	5	2	3	4	3	3	4	3	5
	438	Private	Service	6–10 years	100–499	200M–1B			437	3	4	3	3	5	5	5	4	3	4	4	3	3	5	3	3	2	3	3	4	4	5	3
	439	Private	Manufacturing	11–20 years	100–499	200M–1B			438	5	4	5	4	2	5	5	4	3	5	5	3	5	3	3	1	4	5	3	2	4	3	1
	440	Private	Manufacturing	6–10 years	500–999	200M–1B			439	5	5	3	4	3	4	2	3	5	3	2	5	3	3	4	2	5	3	5	5	3	3	3
	441	Private	Tech/IT	<5 years	100–499	200M–1B			440	1	4	2	2	1	3	5	2	5	4	2	4	4	4	3	4	2	3	2	4	5	1	3
	442	Foreign/Joint	Tech/IT	6–10 years	<100	<50M			441	5	1	5	4	3	4	5	4	3	2	4	5	4	5	3	4	2	5	2	1	3	4	3
	443	State-owned	Manufacturing	<5 years	100–499	>1B			442	3	5	3	4	5	3	3	3	4	2	1	4	4	2	4	4	4	5	4	4	3	1	4
	444	Private	Service	6–10 years	100–499	200M–1B			443	4	5	5	3	2	5	1	3	2	4	1	3	4	1	3	4	2	4	3	1	4	4	5
	445	Private	Tech/IT	11–20 years	100–499	>1B			444	4	2	3	5	4	5	3	4	4	4	3	5	5	5	1	1	4	2	2	4	5	3	3
	446	State-owned	Tech/IT	6–10 years	<100	200M–1B			445	3	3	3	4	3	4	3	5	2	4	3	2	1	3	2	5	4	5	4	3	4	3	5
	447	Foreign/Joint	Service	<5 years	100–499	<50M			446	4	3	4	4	3	5	3	4	4	2	3	2	3	5	5	3	3	4	4	3	2	4	4
	448	Foreign/Joint	Manufacturing	6–10 years	<100	>1B			447	5	4	3	2	4	2	4	5	5	2	4	2	5	3	3	2	5	4	3	5	1	4	3
	449	State-owned	Other	11–20 years	<100	50M–200M			448	4	4	4	5	4	3	3	2	5	4	2	2	4	5	4	4	4	3	3	4	3	5	3
	450	Private	Manufacturing	<5 years	100–499	200M–1B			449	4	5	2	2	2	4	4	4	5	3	5	1	5	2	3	4	4	5	4	5	1	2	2
	451	Foreign/Joint	Tech/IT	>20 years	>=1000	200M–1B			450	4	4	4	4	4	3	4	2	2	5	4	3	4	2	3	5	2	5	5	4	3	3	3
	452	Foreign/Joint	Service	6–10 years	100–499	50M–200M			451	3	4	3	4	1	2	5	5	4	3	1	4	5	4	4	2	2	2	5	4	5	4	5
	453	Foreign/Joint	Tech/IT	<5 years	>=1000	50M–200M			452	4	4	5	5	3	4	4	5	4	5	2	4	3	4	3	5	4	4	2	3	5	5	3
	454	State-owned	Manufacturing	<5 years	100–499	200M–1B			453	1	3	4	2	5	4	5	5	2	4	3	1	1	2	1	5	1	4	5	3	4	4	5
	455	Foreign/Joint	Tech/IT	6–10 years	>=1000	<50M			454	4	5	4	2	5	2	5	5	3	3	3	2	4	3	1	2	1	4	4	2	3	5	1
	456	State-owned	Manufacturing	11–20 years	<100	>1B			455	4	5	4	3	3	4	3	3	4	3	4	4	4	5	4	3	3	4	1	4	2	3	3
	457	State-owned	Manufacturing	11–20 years	<100	200M–1B			456	3	4	5	5	2	4	2	3	2	1	3	4	4	3	4	5	3	2	4	3	2	3	5
	458	Private	Tech/IT	>20 years	>=1000	200M–1B			457	3	4	5	1	4	4	5	3	5	3	2	2	3	1	4	3	3	2	4	4	4	5	4
	459	Private	Service	11–20 years	<100	50M–200M			458	2	4	3	3	5	5	2	5	3	2	4	5	5	2	4	4	5	5	2	2	3	3	4
	460	State-owned	Manufacturing	<5 years	<100	50M–200M			459	1	2	3	4	2	3	4	1	3	5	5	4	5	4	3	5	3	4	3	5	5	5	3
	461	Foreign/Joint	Manufacturing	6–10 years	>=1000	50M–200M			460	1	2	4	3	4	4	4	4	5	3	3	3	2	5	3	5	3	4	2	2	1	2	4
	462	Private	Manufacturing	11–20 years	500–999	50M–200M			461	4	3	2	5	4	2	4	4	4	5	5	5	4	2	2	5	4	4	4	5	3	4	3
	463	State-owned	Tech/IT	<5 years	100–499	<50M			462	4	4	4	5	3	1	4	4	3	3	2	4	4	3	4	3	4	2	2	5	3	4	2
	464	State-owned	Service	11–20 years	500–999	<50M			463	2	3	5	3	3	1	3	4	3	2	4	5	3	1	4	3	2	5	4	3	3	2	2
	465	Private	Manufacturing	11–20 years	100–499	50M–200M			464	4	3	5	1	5	1	2	3	3	3	2	4	4	5	5	3	4	3	1	4	4	1	4
	466	State-owned	Manufacturing	11–20 years	<100	200M–1B			465	5	5	3	2	2	4	3	5	4	4	4	5	4	4	4	4	2	5	4	3	4	5	1
	467	State-owned	Tech/IT	>20 years	100–499	50M–200M			466	5	2	5	1	3	3	5	4	4	4	2	4	4	3	3	5	4	4	4	5	2	4	3
	468	State-owned	Tech/IT	>20 years	<100	50M–200M			467	4	1	3	5	2	4	5	5	5	2	5	3	3	3	5	4	1	2	5	3	5	4	2
	469	Private	Tech/IT	11–20 years	100–499	>1B			468	2	3	3	4	5	4	4	1	5	3	2	2	3	4	2	5	2	4	2	4	2	4	1
	470	Foreign/Joint	Manufacturing	11–20 years	100–499	>1B			469	5	4	1	2	4	3	2	4	5	4	3	5	4	5	4	1	5	5	1	4	2	2	3
	471	Private	Manufacturing	6–10 years	100–499	<50M			470	2	5	3	3	5	2	4	4	5	5	2	3	1	5	4	4	1	3	4	4	1	4	1
	472	Private	Manufacturing	6–10 years	<100	<50M			471	3	4	4	5	4	5	5	4	4	4	4	4	4	3	3	4	4	5	3	5	3	4	5
	473	State-owned	Manufacturing	11–20 years	>=1000	>1B			472	3	4	4	3	2	3	4	4	1	4	4	5	2	3	3	2	1	4	3	5	3	1	3
	474	Foreign/Joint	Service	11–20 years	100–499	<50M			473	3	4	4	4	4	4	2	3	5	3	4	3	3	3	3	5	4	4	4	2	2	5	3
	475	Private	Tech/IT	11–20 years	>=1000	50M–200M			474	5	4	4	2	3	3	4	3	3	5	2	5	3	3	4	3	3	4	4	5	3	4	3
	476	Foreign/Joint	Service	6–10 years	500–999	>1B			475	1	4	4	2	5	5	3	4	3	3	5	4	3	4	5	5	3	4	5	3	4	4	3
	477	State-owned	Manufacturing	11–20 years	500–999	200M–1B			476	2	3	1	5	4	3	3	4	5	2	5	4	2	1	5	1	4	3	3	1	3	4	5
									477	4	5	3	3	4	3	3	5	4	5	3	3	2	2	3	5	4	5	5	5	2	3	5

## Sheet: Frequency_Check
Frequency Check Against Reported Counts
Counts below should align exactly with the descriptive figure data reported in the manuscript.
Question	Rating 1	Rating 2	Rating 3	Rating 4	Rating 5	Total	Check
1	21	58	121	173	104	477	OK
2	18	47	109	185	118	477	OK
3	20	49	111	176	121	477	OK
4	25	62	120	166	104	477	OK
5	22	56	118	172	109	477	OK
6	26	63	127	160	101	477	OK
7	19	54	116	175	113	477	OK
8	17	45	112	182	121	477	OK
9	20	53	118	172	114	477	OK
10	29	68	138	152	90	477	OK
11	34	73	141	145	84	477	OK
12	27	65	137	156	92	477	OK
13	23	60	124	168	102	477	OK
14	31	72	136	150	88	477	OK
15	24	61	122	169	101	477	OK
16	21	55	119	172	110	477	OK
17	20	53	121	171	112	477	OK
18	19	50	115	174	119	477	OK
19	38	80	145	136	78	477	OK
20	33	72	134	152	86	477	OK
21	41	84	149	127	76	477	OK
22	30	68	138	151	90	477	OK
23	27	63	129	158	100	477	OK
