# Supplementary material for: Construction and empirical analysis of a quantitative model on the relationship between budget control and financial performance in management accounting—Evidence from Russian enterprises
Source: PLoS One. 2026 Jul 15;21(7):e0337863. doi: 10.1371/journal.pone.0337863 (PMC13372177; doi:10.1371/journal.pone.0337863)
Supplement: S1 Data — (XLSX) [file pone.0337863.s002.xlsx]

## Sheet: Figure 1
	Number of people(Person)
Question number	Rating 1	Rating 2	Rating 3	Rating 4	Rating 5	Total
1	21	58	121	173	104	477
2	18	47	109	185	118	477
3	20	49	111	176	121	477
4	25	62	120	166	104	477
5	22	56	118	172	109	477
6	26	63	127	160	101	477
7	19	54	116	175	113	477
8	17	45	112	182	121	477
9	20	53	118	172	114	477
10	29	68	138	152	90	477
11	34	73	141	145	84	477
12	27	65	137	156	92	477
13	23	60	124	168	102	477
14	31	72	136	150	88	477
15	24	61	122	169	101	477
16	21	55	119	172	110	477
17	20	53	121	171	112	477
18	19	50	115	174	119	477
19	38	80	145	136	78	477
20	33	72	134	152	86	477
21	41	84	149	127	76	477
22	30	68	138	151	90	477
23	27	63	129	158	100	477

## Sheet: Figure 2
	Relevance
Variable	Budgetary Control	Financial Performance	Resource Allocation Efficiency	Process Optimization	Environmental Uncertainty	Governance Structure
Budgetary Control	1	0.512	0.467	0.483	-0.214	0.295
Financial Performance	0.512	1	0.389	0.402	-0.276	0.318
Resource Allocation Efficiency	0.467	0.389	1	0.521	-0.188	0.243
Process Optimization	0.483	0.402	0.521	1	-0.205	0.268
Environmental Uncertainty	-0.214	-0.276	-0.188	-0.205	1	-0.145
Governance Structure	0.295	0.318	0.243	0.268	-0.145	1
